# Supplementary material for: Analysis of Yes-Associated Protein-1 (YAP1) Target Gene Signature to Predict Progressive Breast Cancer
Source: J Clin Med. 2022 Mar 31;11(7):1947. doi: 10.3390/jcm11071947 (PMC8999906; doi:10.3390/jcm11071947)
Supplement: Supplementary file 1 [file jcm-11-01947-s001.zip]

Archive with 2 entries (2 files):
- Manuscript_Supplementary_Figures_GomathiV_et.al..pdf
- supplimentary_tables_1-6_GomathiV_et.al..xlsx
