# Supplementary material for: Analysis of Yes-Associated Protein-1 (YAP1) Target Gene Signature to Predict Progressive Breast Cancer
Source: J Clin Med. 2022 Mar 31;11(7):1947. doi: 10.3390/jcm11071947 (PMC8999906; doi:10.3390/jcm11071947)
Supplement: Supplementary file 1 [file jcm-11-01947-s001.zip › supplimentary_tables_1-6_GomathiV_et.al..xlsx]

## Sheet: Sup-Table1
Supplementary Table 1: List of YAP1-target gene signature derived from mammary epithelial cell line published in Kulkarni et al., 2018.
Note: Out of 62 YAP1 target genes, gene expression data was not available for 6 genes (CAPN6, DNAH11, OLR1, PAPSS2, PSG7, SERPINB13) for METABRIC and therefore they were not considered for analysis for the METABRIC cohort
Gene	Fold change of YAP1 expression in YAP1 overexpressed cell line by control cell line
OLR1	7.10853
ANKRD1	6.6629
TNNT2	5.78556
GJA5	5.24109
MAMDC2	5.18027
SRGN	5.17424
PSG5	5.06305
PSG4	5.05179
WDR69	5.02872
MFAP5	4.8914
DAB2	4.61854
PSG7	4.51041
LHFP	4.3848
FN1	4.3685
FYN	4.27909
LIFR	4.23918
PLCB4	4.1196
SULF1	4.1149
FBN1	4.05019
ATP6V0A4	4.00851
CAPN6	3.91154
FSTL1	3.87743
ADAMTS1	3.76526
SLC44A2	3.74873
PROS1	3.70654
NAV3	3.6833
PAPSS2	3.68266
SLIT2	3.67658
CCDC80	3.59919
ABCA8	3.59393
PAPPA	3.52767
HEG1	3.41619
CYP4F11	3.35807
DNAH11	3.31133
NEXN	3.23166
COL12A1	3.22248
CLIC5	3.20069
TMEM2	3.1936
TGFB2	3.15935
TGM2	2.89699
ITGB2	2.89234
DAPK1	2.8908
ADAMTS12	2.82508
PLAC8	2.81438
TRAM2	2.5122
FBLN5	2.80831
IGFBP3	2.31303
CDH2	2.30488
THBS1	2.16724
NPPB	2.04186
SPRR1B	-2.03493
FXYD3	-2.10948
SLITRK6	-2.21417
SULF2	-2.24347
S100A14	-2.26732
SERPINB13	-2.33778
FYB	-2.49792
FAT2	-2.51131
KRT15	-2.76551
S100A8	-2.76853
TP63	-2.98494
CLCA2	-2.99032

## Sheet: Sup-Table2
Supplementary Table 2: Values for Spearman co-relation coefficient rho vs and p-values for YAP1 and YAP1 target gene expression in tumour samples within IDC and subtype cohorts from METABRIC and TCGA datasets.
Highlighted are the genes shortlisted based on significant spearman co-relation rho value and p-value
		Metabric																TCGA
		IDC			HR Positive			HER2 Positive				TNBC						All breast cancer samples.				HR Positive				HER2 Positive				TNBC
	n	1453 samples			990 samples			210 samples				253 samples					n	451 samples				253 samples				101 samples				97 samples
Gene	YAP/Contr	spearmnan colreation	p-value		spearmnan colreation	p-value		spearmnan colreation	p-value		YAP/Contr	spearmnan colreation	p-value			Gene	YAP/Contr	spearmnan colreation	p-value		YAP/Contr	spearmnan colreation	p-value		Gene	spearmnan colreation	p-value		YAP/Contr	spearmnan colreation	p-value
ABCA8	3.59393	0.26	7.48e-24		0.34	2.77e-28		0.22	0.001433		3.59393	-0.12	0.0569			ABCA8	3.59393	0.17	0.000281		3.59393	0.317	2.668e-07		ABCA8	0.00346	0.97 (n.s)		3.59393	0.118	0.25 (n.s)
ADAMTS1	3.76526	0.3	1.41e-30		0.27	1.53e-18		0.26	0.0001133		3.76526	0.25	4.118e-5			ADAMTS1	3.76526	0.224	1.593e-06		3.76526	0.2	0.001421		ADAMTS1	0.224	0.02449		3.76526	0.131	0.2 (n.s)
ADAMTS12	2.82508	0.02	0.495		0	0.948		-0.02	0.769		2.82508	0.12	0.0653			ADAMTS12	2.82508	0.309	2.066e-11		2.82508	0.475	1.165e-15		ADAMTS12	0.158	0.11 (n.s)		2.82508	0.294	0.003434
ANKRD1	6.6629	0.15	3.3e-09		0.09	0.0038		0.28	5.336e-05		6.6629	0.22	0.0003124			ANKRD1	6.6629	0.298	1.045e-10		6.6629	0.285	4.136e-06		ANKRD1	0.218	0.02857		6.6629	0.252	0.01292
ATP6V0A4	4.00851	0.08	0.00136		0.1	0.001156		-0.05	0.451		4.00851	0.01	0.925			ATP6V0A4	4.00851	0.0917	0.052 (n.s)		4.00851	0.0172	0.79 (n.s)		ATP6V0A4	0.165	0.099 (n.s)		4.00851	0.041	0.69 (n.s)
CAPN6	3.91154										3.91154					CAPN6	3.91154	0.202	1.608e-05		3.91154	0.232	0.0002002		CAPN6	0.185	0.064 (n.s)		3.91154	-0.059	0.57 (n.s)
CCDC80	3.59919	0.41	4.32e-60		0.45	1.37e-51		0.36	5.43e-08		3.59919	0.31	5.61e-07			CCDC80	3.59919	0.354	8.823e-15		3.59919	0.479	6.902e-16		CCDC80	0.199	0.04643		3.59919	0.34	0.0006538
CDH2	2.30488	0.19	3.86e-13		0.2	5.94e-10		0.24	0.0004603		2.30488	0.11	0.0782			CDH2	2.30488	0.2	1.858e-05		2.30488	0.279	6.738e-06		CDH2	0.0422	0.68 (n.s)		2.30488	0.177	0.082 (n.s)
CEMIP2	3.1936	0.1	1.815e-4		0.13	4.046e-5		0.04	0.582		3.1936	-0.07	0.3			CEMIP2	3.1936	0.357	5.075e-15		3.1936	0.402	2.9e-11		CEMIP2	0.214	0.03181		3.1936	0.42	1.825e-05
CLCA2	-2.99032	0.22	8.48e-18		0.34	1.08e-28		0.12	0.0899		-2.99032	-0.02	0.804			CLCA2	-2.99032	0.183	8.894e-05		-2.99032	0.337	3.931e-08		CLCA2	0.152	0.13 (n.s)		-2.99032	-0.116	0.26 (n.s)
CLIC5	3.20069	-0.13	9e-07		-0.07	0.0281		-0.21	0.002399		3.20069	-0.3	8.88e-07			CLIC5	3.20069	0.137	0.003465		3.20069	0.249	6.258e-05		CLIC5	0.0445	0.66 (n.s)		3.20069	0.0105	0.92 (n.s)
COL12A1	3.22248	0.24	1.54e-20		0.27	1.66e-18		0.22	0.001152		3.22248	0.22	0.0005664			COL12A1	3.22248	0.363	1.863e-15		3.22248	0.541	1.339e-20		COL12A1	0.301	0.002196		3.22248	0.339	0.0006753
CYP4F11	3.35807	-0.05	0.0537		-0.03	0.362		0.02	0.727		3.35807	-0.05	0.434			CYP4F11	3.35807	-0.121	0.01041		3.35807	-0.0679	0.28 (n.s)		CYP4F11	0.0565	0.57 (n.s)		3.35807	-0.0904	0.38 (n.s)
DAB2	4.61854	0.16	2.78e-09		0.24	5.60e-14		-0.01	0.937		4.61854	-0.02	0.714			DAB2	4.61854	0.352	1.226e-14		4.61854	0.462	8.218e-15		DAB2	0.237	0.01693		4.61854	0.324	0.001185
DAPK1	2.8908	0.13	4.58e-07		0.12	0.000136		0.07	0.313		2.8908	-0.01	0.91			DAPK1	2.8908	0.217	3.258e-06		2.8908	0.147	0.01933		DAPK1	0.217	0.0296		2.8908	0.0538	0.6 (n.s)
DAW1	5.02872	-0.06	0.0135		-0.07	0.0360		0.01	0.835		5.02872	-0.13	0.0368			DAW1	5.02872	0.103	0.02922		5.02872	0.0703	0.27 (n.s)		DAW1	0.0304	0.76 (n.s)		5.02872	0.0788	0.44 (n.s)
DNAH11	3.31133	-0.03	0.334		-0.05	0.155		0.03	0.667		3.31133	-0.02	0.704			DNAH11	3.31133	0.251	6.569e-08		3.31133	0.232	0.0001988		DNAH11	0.245	0.01339		3.31133	0.149	0.15 (n.s)
FAT2	-2.51131	0.21	1.63e-16		0.24	5.89e-15		0.16	0.0221		-2.51131	-0.05	0.4			FAT2	-2.51131	0.298	1.053e-10		-2.51131	0.353	8.058e-09		FAT2	0.149	0.14 (n.s)		-2.51131	0.0879	0.39 (n.s)
FBLN5	2.80831	0.35	3.82e-42		0.43	6.63e-45		0.2	0.003295		2.80831	0.07	0.274			FBLN5	2.80831	0.259	2.318e-08		2.80831	0.372	1.019e-09		FBLN5	0.103	0.3 (n.s)		2.80831	0.0763	0.46 (n.s)
FBN1	4.05019	0.29	2.87e-30		0.35	3.5e-30		0.28	3.58e-05		4.05019	0.16	0.0134			FBN1	4.05019	0.355	7.44e-15		4.05019	0.541	1.138e-20		FBN1	0.248	0.01244		4.05019	0.286	0.004523
FN1	4.3685	0.21	1.85e-15		0.21	8.42e-12		0.22	0.00121		4.3685	0.17	0.006165			FN1	4.3685	0.342	8.719e-14		4.3685	0.443	1.301e-13		FN1	0.321	0.001054		4.3685	0.335	0.0008041
FSTL1	3.87743	0.42	7.38e-62		0.45	5.57e-51		0.39	5.2e-09		3.87743	0.27	1.897e-05			FSTL1	3.87743	0.393	4.007e-18		3.87743	0.509	4.649e-18		FSTL1	0.237	0.01707		3.87743	0.32	0.001418
FXYD3	-2.10948	-0.02	0.358		-0.02	0.63		-0.08	0.278		-2.10948	0.1	0.0956			FXYD3	-2.10948	-0.218	3.115e-06		-2.10948	-0.223	0.0003562		FXYD3	-0.174	0.082 (n.s)		-2.10948	-0.138	0.18 (n.s)
FYB1	-2.49792	-0.02	0.383		-0.02	0.584		-0.13	0.0689		-2.49792	-0.02	0.802			FYB1	-2.49792	0.149	0.001549		-2.49792	0.179	0.004383		FYB1	0.0797	0.43 (n.s)		-2.49792	-0.0255	0.8 (n.s)
FYN	4.27909	0.15	1.04e-08		0.19	1.30e-9		0.05	0.492		4.27909	-0.07	0.287			FYN	4.27909	0.118	0.01196		4.27909	0.141	0.02455		FYN	-0.113	0.26 (n.s)		4.27909	0.00547	0.96 (n.s)
GJA5	5.24109	0.25	1.86e-22		0.25	5.36e-16		0.28	3.761e-05		5.24109	0.19	0.001992			GJA5	5.24109	0.258	2.609e-08		5.24109	0.32	1.897e-07		GJA5	0.215	0.03104		5.24109	0.176	0.085 (n.s)
HEG1	3.41619	0.31	7.86e-35		0.37	1e-32		0.3	8.348e-06		3.41619	0.1	0.104			HEG1	3.41619	0.375	1.532e-16		3.41619	0.494	5.756e-17		HEG1	0.29	0.003226		3.41619	0.311	0.001912
IGFBP3	2.31303	0.23	5.25e-19		0.25	2.92e-15		0.3	7.331e-06		2.31303	0.04	0.486			IGFBP3	2.31303	0.172	0.0002477		2.31303	0.24	0.0001132		IGFBP3	0.0936	0.35 (n.s)		2.31303	-0.0528	0.61 (n.s)
ITGB2	2.89234	0.15	4.13e-09		0.17	7.59e-08		0.06	0.425		2.89234	0	0.946			ITGB2	2.89234	0.0277	0.56 (n.s)		2.89234	0.0741	0.24 (n.s)		ITGB2	-0.185	0.064 (n.s)		2.89234	-0.174	0.088 (n.s)
KRT15	-2.76551	0.2	1.8e-14		0.2	2.3e-10		0.24	0.0005159		-2.76551	0.07	0.278			KRT15	-2.76551	0.18	0.0001243		-2.76551	0.228	0.0002515		KRT15	0.0839	0.4 (n.s)		-2.76551	-0.0818	0.43 (n.s)
LHFPL6	4.3848	0.35	4.43e-43		0.4	2.45e-40		0.39	5.85e-09		4.3848	0.21	0.0009068			LHFPL6	4.3848	0.163	0.0005306		4.3848	0.298	1.409e-06		LHFPL6	0.0702	0.49 (n.s)		4.3848	0.0697	0.5 (n.s)
LIFR	4.23918	0.29	1.2e-28		0.33	2.21e-27		0.21	0.002206		4.23918	0.23	0.0001923			LIFR	4.23918	0.129	0.006265		4.23918	0.207	0.0009103		LIFR	0.0178	0.86 (n.s)		4.23918	0.159	0.12 (n.s)
MAMDC2	5.18027	0.39	1.6e-54		0.48	2.26e-57		0.35	2.28e-7		5.18027	0.2	0.00129			MAMDC2	5.18027	0.341	1.025e-13		5.18027	0.497	3.702e-17		MAMDC2	0.263	0.00795		5.18027	0.268	0.008056
MFAP5	4.8914	0.32	1.26e-36		0.36	1.92e-32		0.36	6.77e-08		4.8914	0.24	0.0001572			MFAP5	4.8914	0.215	3.953e-06		4.8914	0.366	1.92e-09		MFAP5	0.148	0.14 (n.s)		4.8914	0.103	0.31 (n.s)
NAV3	3.6833	0.08	0.001243		0.11	0.0006948		0.14	0.0387		3.6833	0.03	0.692			NAV3	3.6833	0.137	0.003614		3.6833	0.238	0.0001353		NAV3	0.085	0.4 (n.s)		3.6833	0.352	0.0004004
NEXN	3.23166	0.37	4.49e-49		0.42	1.54e-43		0.3	1.16e-05		3.23166	0.22	3.876e-4			NEXN	3.23166	0.37	4.221e-16		3.23166	0.476	1.052e-15		NEXN	0.315	0.001341		3.23166	0.171	0.094 (n.s)
NPPB	2.04186	0.03	0.183		0.05	0.0991		-0.08	0.226		2.04186	0.01	0.885			NPPB	2.04186	0.0428	0.36 (n.s)		2.04186	0.0761	0.23 (n.s)		NPPB	-0.087	0.39 (n.s)		2.04186	-0.0189	0.85 (n.s)
OLR1	7.10853										7.10853					OLR1	7.10853	0.133	0.004592		7.10853	0.207	0.0009165		OLR1	0.164	0.1 (n.s)		7.10853	-0.0242	0.81 (n.s)
PAPPA	3.52767	0.37	9.28e-48		0.4	7.59e-39		0.43	5.68e-11		3.52767	0.2	0.001429			PAPPA	3.52767	0.394	3.166e-18		3.52767	0.451	4.432e-14		PAPPA	0.338	0.0005427		3.52767	0.321	0.001368
PAPSS2	3.68266										3.68266					PAPSS2	3.68266	0.229	9.211e-07		3.68266	0.291	2.558e-06		PAPSS2	0.207	0.03821		3.68266	0.0846	0.41 (n.s)
PLAC8	2.81438	0.18	3.17e-12		0.21	1.32e-11		0.1	0.133		2.81438	-0.01	0.84			PLAC8	2.81438	0.0651	0.17 (n.s)		2.81438	0.116	0.066 (n.s)		PLAC8	-0.168	0.093 (n.s)		2.81438	-0.0898	0.38 (n.s)
PLCB4	4.1196	-0.06	0.0143		-0.04	0.244		-0.25	2.438e-4		4.1196	-0.23	0.00017			PLCB4	4.1196	0.173	0.0002324		4.1196	0.0949	0.13 (n.s)		PLCB4	0.158	0.12 (n.s)		4.1196	0.14	0.17 (n.s)
PROS1	3.70654	0.43	1.41e-67		0.48	1.78e-59		0.34	5.46e-07		3.70654	0.25	4.863e-05			PROS1	3.70654	0.333	4.029e-13		3.70654	0.48	5.587e-16		PROS1	0.116	0.25 (n.s)		3.70654	0.186	0.067 (n.s)
PSG4	5.05179	0.07	0.005408		0.05	0.145		0.1	0.146		5.05179	0.12	0.0545			PSG4	5.05179	0.112	0.01729		5.05179	0.105	0.097 (n.s)		PSG4	0.194	0.052 (n.s)		5.05179	0.111	0.28 (n.s)
PSG5	5.06305	-0.03	0.230		-0.03	0.384		0.03	0.694		5.06305	-0.06	0.326			PSG5	5.06305	0.176	0.0001765		5.06305	0.247	7.012e-05		PSG5	0.245	0.01358		5.06305	0.144	0.16 (n.s)
PSG7	4.51041										4.51041					PSG7	4.51041	0.0752	0.11 (n.s)		4.51041	0.12	0.056 (n.s)		PSG7	0.0206	0.84 (n.s)		4.51041	0.00155	0.99 (n.s)
S100A14	-2.26732	-0.03	0.28		0	0.904		0.04	0.541		-2.26732	-0.08	0.229			S100A14	-2.26732	-0.0558	0.24 (n.s)		-2.26732	-0.000262	1 (n.s)		S100A14	-0.0272	0.79 (n.s)		-2.26732	-0.114	0.27 (n.s)
S100A8	-2.76853	0.19	1.17e-13		0.22	2.2e-12		0.15	0.0286		-2.76853	0.05	0.46			S100A8	-2.76853	0.0986	0.03636		-2.76853	0.000516	0.99 (n.s)		S100A8	0.142	0.16 (n.s)		-2.76853	-0.0352	0.73 (n.s)
SERPINB13	-2.33778										-2.33778					SERPINB13	-2.33778	0.073	0.12 (n.s)		-2.33778	-0.00989	0.88 (n.s)		SERPINB13	0.0383	0.7 (n.s)		-2.33778	0.11	0.28 (n.s)
SLC44A2	3.74873	0.07	0.005304		0.08	0.0155		0.05	0.429		3.74873	0	0.945			SLC44A2	3.74873	-0.0216	0.65 (n.s)		3.74873	-0.12	0.057 (n.s)		SLC44A2	-0.0528	0.6 (n.s)		3.74873	0.0793	0.44 (n.s)
SLIT2	3.67658	0.15	1.05e-08		0.26	2.01e-16		-0.02	0.72		3.67658	-0.05	0.427			SLIT2	3.67658	0.292	2.749e-10		3.67658	0.46	1.229e-14		SLIT2	0.173	0.084 (n.s)		3.67658	0.274	0.006615
SLITRK6	-2.21417	0.04	0.116		0.03	0.394		0.14	0.04		-2.21417	0.19	0.002437			SLITRK6	-2.21417	0.08	0.09 (n.s)		-2.21417	0.158	0.012		SLITRK6	0.131	0.19 (n.s)		-2.21417	0.17	0.096 (n.s)
SPRR1B	-2.03493	-0.01	0.707		-0.06	0.0635		0.05	0.495		-2.03493	0.06	0.34			SPRR1B	-2.03493	0.0128	0.79 (n.s)		-2.03493	-0.0263	0.68 (n.s)		SPRR1B	-0.0154	0.88 (n.s)		-2.03493	-0.0525	0.61 (n.s)
SRGN	5.17424	0.31	1.07e-32		0.31	3.45e-24		0.29	2.699e-05		5.17424	0.17	0.006293			SRGN	5.17424	0.0627	0.18 (n.s)		5.17424	0.0903	0.15 (n.s)		SRGN	-0.0248	0.81 (n.s)		5.17424	-0.191	0.061 (n.s)
SULF1	4.1149	0.23	2.38e-19		0.24	1.25e-14		0.26	0.0001207		4.1149	0.22	0.0003389			SULF1	4.1149	0.278	1.965e-09		4.1149	0.402	2.885e-11		SULF1	0.246	0.01323		4.1149	0.242	0.01711
SULF2	-2.24347	0.24	6.13e-21		0.24	7.73e-15		0.43	4.63e-11		-2.24347	0.25	6.510e-5			SULF2	-2.24347	0.0142	0.76 (n.s)		-2.24347	0.165	0.008495		SULF2	0.0157	0.88 (n.s)		-2.24347	-0.109	0.29 (n.s)
TGFB2	3.15935	0.38	2.26e-50		0.42	3.98e-44		0.33	7.88e-07		3.15935	0.16	0.0113			TGFB2	3.15935	0.5	5.984e-30		3.15935	0.604	1.531e-26		TGFB2	0.37	0.0001418		3.15935	0.298	0.003068
TGM2	2.89699	0.08	0.001306		0.11	0.0005128		-0.09	0.208		2.89699	0	0.989			TGM2	2.89699	0.0543	0.25 (n.s)		2.89699	0.0508	0.42 (n.s)		TGM2	0.0453	0.65 (n.s)		2.89699	-0.0171	0.87 (n.s)
THBS1	2.16724	0.3	5.93e-32		0.28	6.58e-20		0.4	1.14e-09		2.16724	0.37	1.88e-09			THBS1	2.16724	0.308	2.428e-11		2.16724	0.396	6.366e-11		THBS1	0.257	0.009337		2.16724	0.447	4.45e-06
TNNT2	5.78556	0.07	0.009468		0.09	0.007179		-0.06	0.416		5.78556	-0.07	0.288			TNNT2	5.78556	0.0245	0.6 (n.s)		5.78556	-0.0117	0.85 (n.s)		TNNT2	-0.0484	0.63 (n.s)		5.78556	-0.242	0.01699
TP63	-2.98494	0.17	1.1e-10		0.26	5.27e-17		0.06	0.375		-2.98494	-0.05	0.438			TP63	-2.98494	0.239	2.952e-07		-2.98494	0.353	7.808e-09		TP63	0.197	0.04857		-2.98494	0.0798	0.44 (n.s)
TRAM2	2.5122	0.4	1.51e-57		0.45	1.91e-49		0.39	4.03e-09		2.5122	0.23	0.0002325			TRAM2	2.5122	0.453	3.379e-24		2.5122	0.483	3.406e-16		TRAM2	0.293	0.002961		2.5122	0.514	7.231e-08

## Sheet: Sup-Table3
Supplementary Table 3: The difference in mean gene expression within the two groups of clinical parameters and p-value derived from unpaired Students t-Test for the shortlisted YAP1 target genes with IDC and subtype cohorts from METABRIC dataset.
	Genes shortlisted based on p-value < 0.05 and Mean gene expression difference to be positive (aggressive clinical feature showing higher gene expression)
IDC-METABRIC																			HR Positive -METABRIC																			HER2 Positive -METABRIC
Ln Status					Tumor stage				Stage type				Grade type						Ln Status					Tumor stage				Stage type				Grade type						Ln Status					Tumor stage				Stage type
gene	Gene's shortlisted based on gene expression co-relation	pval	Positive-negative (mean gene expression)		Gene's shortlisted based on gene expression co-relation	pval	Large- small tumor (mean gene expression)		Gene's shortlisted based on gene expression co-relation	pval	Late- early stage (mean gene expression)		Gene's shortlisted based on gene expression co-relation	pval	high-low grade (mean gene expression)	Genes shortlisted based on clinical features (n=9)			gene	Gene's shortlisted based on gene expression co-relation	pval	Positive-negative (mean gene expression)		Gene's shortlisted based on gene expression co-relation	pval	Large- small tumor (mean gene expression)		Gene's shortlisted based on gene expression co-relation	pval	Late- early stage (mean gene expression)		Gene's shortlisted based on gene expression co-relation	pval	high-low grade (mean gene expression)	Genes shortlisted based on clinical features(n=5)			gene	Gene's shortlisted based on gene expression co-relation	pval	Positive-negative (mean gene expression)		Gene's shortlisted based on gene expression co-relation	pval	Large- small tumor (mean gene expression)		Gene's shortlisted based on gene expression co-relation	pval	Late- early stage (mean gene expression)
ABCA8	ABCA8	0.522119	-0.0240409		ABCA8	0.762901	-0.0293685		ABCA8	0.0126323	-0.111036		ABCA8	1.28226e-12	-0.27631				ABCA8	ABCA8	0.726187	0.016725		ABCA8	0.604486	0.0690971		ABCA8	0.053127	-0.111404		ABCA8	1.85493e-06	-0.229189				ABCA8	ABCA8	0.464055	-0.0625061		ABCA8	0.482155	0.171314		ABCA8	0.319843	-0.0959957
ADAMTS1	ADAMTS1	0.164743	0.0455934		ADAMTS1	0.349025	0.0700799		ADAMTS1	0.532254	0.024674		ADAMTS1	0.000616169	0.11392	ADAMTS1			ADAMTS1	ADAMTS1	0.315227	0.0390263		ADAMTS1	0.661435	0.0522405		ADAMTS1	0.755559	0.0147479		ADAMTS1	0.880038	0.00612204				ADAMTS1	ADAMTS1	0.100977	0.124795		ADAMTS1	0.16709	0.206143		ADAMTS1	0.410544	0.0759302
ADAMTS12																			ADAMTS12																			ADAMTS12
ANKRD1																			ANKRD1																			ANKRD1	ANKRD1	0.397135	-0.0412488		ANKRD1	0.390748	0.0949097		ANKRD1	0.627738	-0.0200187
ATP6V0A4																			ATP6V0A4																			ATP6V0A4
CAPN6																			CAPN6																			CAPN6
CCDC80	CCDC80	0.00156547	0.0953446		CCDC80	0.972424	0.00300538		CCDC80	0.563733	0.0218001		CCDC80	0.0657964	-0.0573606	CCDC80			CCDC80	CCDC80	0.000242904	0.136855		CCDC80	0.250124	0.160215		CCDC80	0.267162	0.0523288		CCDC80	0.12155	-0.0590245	CCDC80			CCDC80	CCDC80	0.824118	0.014941		CCDC80	0.541146	-0.103624		CCDC80	0.678152	-0.0351041
CDH2																			CDH2																			CDH2	CDH2	0.0731534	0.278313		CDH2	0.620867	0.203898		CDH2	0.0624562	0.388199
CEMIP2																			CEMIP2																			CEMIP2
CLCA2																			CLCA2																			CLCA2
CLIC5																			CLIC5																			CLIC5
COL12A1	COL12A1	0.678291	-0.0219173		COL12A1	0.0511204	-0.266849		COL12A1	0.94076	0.00463753		COL12A1	5.24578e-06	-0.243665				COL12A1	COL12A1	0.969828	-0.00245227		COL12A1	0.949474	-0.0123543		COL12A1	0.586128	0.0420689		COL12A1	0.000216948	-0.2456				COL12A1	COL12A1	0.881243	-0.0193907		COL12A1	0.0183727	-0.556187		COL12A1	0.433896	-0.110067
CYP4F11																			CYP4F11																			CYP4F11
DAB2																			DAB2	DAB2	0.908974	0.0049746		DAB2	0.373282	0.135478		DAB2	0.544546	-0.0323054		DAB2	0.000205116	-0.16766				DAB2
DAPK1																			DAPK1																			DAPK1
DAW1																			DAW1																			DAW1
DNAH11																			DNAH11																			DNAH11
FAT2																			FAT2																			FAT2
FBLN5	FBLN5	0.966068	-0.00150577		FBLN5	0.907555	0.0108926		FBLN5	0.220885	-0.052589		FBLN5	0.0125461	-0.0901832				FBLN5	FBLN5	0.96784	-0.00169867		FBLN5	0.582341	0.0683799		FBLN5	0.155942	-0.0727004		FBLN5	1.83601e-06	-0.206726				FBLN5
FBN1	FBN1	0.52611	0.0145124		FBN1	0.0482645	-0.10677		FBN1	0.88815	-0.00384896		FBN1	1.00518e-07	-0.124841				FBN1	FBN1	0.920036	0.00285351		FBN1	0.806512	-0.0198988		FBN1	0.465617	-0.0249614		FBN1	5.48703e-06	-0.129811				FBN1	FBN1	0.826701	-0.0110605		FBN1	0.0314219	-0.192694		FBN1	0.464101	-0.0453571
FN1	FN1	0.20374	0.0324465		FN1	0.00733687	-0.147979		FN1	0.322115	0.03056		FN1	0.00225184	0.0786739	FN1			FN1	FN1	0.257934	0.0335322		FN1	0.0656449	-0.1441		FN1	0.243758	0.0423605		FN1	0.155436	0.0443515				FN1	FN1	0.79808	0.0199414		FN1	0.0118971	-0.269363		FN1	0.915271	-0.00957402
FSTL1	FSTL1	0.436979	0.0319018		FSTL1	0.332419	-0.0898756		FSTL1	0.951893	-0.00292497		FSTL1	6.79756e-05	-0.166994				FSTL1	FSTL1	0.659012	0.0229077		FSTL1	0.643971	0.0601462		FSTL1	0.854573	-0.0112845		FSTL1	1.31584e-07	-0.273515				FSTL1	FSTL1	0.955929	0.00499802		FSTL1	0.600171	-0.0970712		FSTL1	0.907573	-0.0117912
FXYD3																			FXYD3																			FXYD3
FYB																			FYB																			FYB
FYN																			FYN																			FYN
GJA5	GJA5	0.473574	-0.00714701		GJA5	0.021962	-0.0502558		GJA5	0.642426	0.00559513		GJA5	0.947246	0.000672797				GJA5	GJA5	0.0695414	-0.0213882		GJA5	0.107071	-0.0420281		GJA5	0.947427	-0.000922165		GJA5	0.420128	-0.00993725				GJA5	GJA5	0.639024	0.0127082		GJA5	0.143414	-0.0843987		GJA5	0.163028	-0.0453476
HEG1	HEG1	0.744175	0.00763221		HEG1	0.0450607	-0.10372		HEG1	0.629537	-0.0130971		HEG1	0.46408	-0.0173436				HEG1	HEG1	0.620772	-0.0136924		HEG1	0.86887	0.012109		HEG1	0.714734	-0.0118283		HEG1	0.00179123	-0.088921				HEG1	HEG1	0.889814	-0.0074315		HEG1	0.340203	-0.108032		HEG1	0.783857	-0.0168947
IGFBP3	IGFBP3	0.995958	-0.00021689		IGFBP3	0.0307754	0.22619		IGFBP3	0.407577	0.0422362		IGFBP3	1.11236e-05	0.187658	IGFBP3			IGFBP3	IGFBP3	0.615359	-0.0248495		IGFBP3	0.0574842	0.298765		IGFBP3	0.28685	0.063868		IGFBP3	0.631469	-0.0244487				IGFBP3	IGFBP3	0.831277	-0.0214444		IGFBP3	0.249478	0.205894		IGFBP3	0.842774	0.0221931
ITGB2																			ITGB2																			ITGB2
KRT15																			KRT15																			KRT15
LHFP	LHFPL6	0.183877	0.0543357		LHFPL6	0.864024	-0.0174639		LHFPL6	0.971164	0.00177152		LHFPL6	1.18048e-09	-0.254599				LHFP	LHFPL6	0.105357	0.0831571		LHFPL6	0.281119	0.149017		LHFPL6	0.793475	0.0162571		LHFPL6	5.88855e-06	-0.23409				LHFP	LHFPL6	0.726386	0.0313069		LHFPL6	0.719137	0.0845323		LHFPL6	0.917321	-0.0107245
LIFR	LIFR	0.140656	-0.0239749		LIFR	0.50364	-0.024996		LIFR	0.0635224	-0.0363229		LIFR	3.25109e-06	-0.07832				LIFR	LIFR	0.350236	-0.0187589		LIFR	0.582338	-0.0300577		LIFR	0.0449325	-0.0476387		LIFR	0.0262349	-0.0475122				LIFR	LIFR	0.792796	0.0109118		LIFR	0.138626	0.125741		LIFR	0.732614	0.017785
MAMDC2	MAMDC2	0.69042	-0.014613		MAMDC2	0.428168	0.0899061		MAMDC2	0.052552	-0.0846704		MAMDC2	1.71871e-06	-0.178711				MAMDC2	MAMDC2	0.599853	-0.0231763		MAMDC2	0.421715	0.108859		MAMDC2	0.0967485	-0.0893435		MAMDC2	0.000268563	-0.169256				MAMDC2	MAMDC2	0.217203	-0.115986		MAMDC2	0.97032	0.00879385		MAMDC2	0.053897	-0.203085
MFAP5	MFAP5	0.303594	-0.0569769		MFAP5	0.00876445	-0.400887		MFAP5	0.528503	-0.0424004		MFAP5	0.000214275	-0.207335				MFAP5	MFAP5	0.828143	0.0143795		MFAP5	0.943346	0.0145814		MFAP5	0.891197	0.011217		MFAP5	0.0324804	-0.143968				MFAP5	MFAP5	0.297724	-0.137869		MFAP5	0.00619903	-0.68513		MFAP5	0.313279	-0.15018
NAV3																			NAV3																			NAV3
NEXN	NEXN	0.0146776	0.0596178		NEXN	0.931141	0.00499276		NEXN	0.22853	0.0355728		NEXN	0.627932	0.0121399	NEXN			NEXN	NEXN	0.0116056	0.074165		NEXN	0.168184	0.113148		NEXN	0.122701	0.0554207		NEXN	0.100934	-0.0497278	NEXN			NEXN	NEXN	0.319879	-0.0545263		NEXN	0.78402	0.0337544		NEXN	0.753517	-0.0201569
NPPB																			NPPB																			NPPB
OLR1																			OLR1																			OLR1
PAPPA	PAPPA	0.344037	-0.0205021		PAPPA	0.307979	0.0775021		PAPPA	0.250172	-0.0296829		PAPPA	0.805822	-0.00544817				PAPPA	PAPPA	0.545565	-0.0150951		PAPPA	0.190445	0.177563		PAPPA	0.39712	-0.0259585		PAPPA	0.0100147	-0.0660129				PAPPA	PAPPA	0.46561	-0.037131		PAPPA	0.848583	0.0155815		PAPPA	0.195951	-0.0704483
PAPSS2																			PAPSS2																			PAPSS2
PLAC8																			PLAC8	PLAC8	0.0228332	0.116416		PLAC8	0.327722	0.213565		PLAC8	0.858675	-0.0112906		PLAC8	0.0102729	0.141191	PLAC8			PLAC8
PLCB4																			PLCB4																			PLCB4
PROS1	PROS1	0.622779	-0.0205165		PROS1	0.937802	-0.00841441		PROS1	0.0466158	-0.100382		PROS1	0.0256744	-0.0953247				PROS1	PROS1	0.965823	-0.00213718		PROS1	0.331422	0.155436		PROS1	0.0515538	-0.116293		PROS1	0.000252893	-0.185772				PROS1	PROS1	0.33829	-0.0903317		PROS1	0.508091	0.147805		PROS1	0.346829	-0.10627
PSG4																			PSG4																			PSG4
PSG5																			PSG5																			PSG5
PSG7																			PSG7																			PSG7
S100A14																			S100A14																			S100A14
S100A8																			S100A8																			S100A8
SERPINB13																			SERPINB13																			SERPINB13
SLC44A2																			SLC44A2																			SLC44A2
SLIT2																			SLIT2	SLIT2	0.583637	0.0227659		SLIT2	0.469617	0.102525		SLIT2	0.793434	-0.0132455		SLIT2	1.18005e-07	-0.222811				SLIT2
SLITRK6																			SLITRK6																			SLITRK6
SPRR1B																			SPRR1B																			SPRR1B
SRGN	SRGN	8.12843e-05	0.246709		SRGN	0.73916	0.0497707		SRGN	0.291753	0.0761027		SRGN	8.47823e-10	0.386268	SRGN			SRGN	SRGN	9.81923e-05	0.286691		SRGN	0.309147	0.225071		SRGN	0.280993	0.0929661		SRGN	0.00958852	0.199553	SRGN			SRGN	SRGN	0.724325	0.0556379		SRGN	0.793908	-0.0799889		SRGN	0.468802	0.127779
SULF1	SULF1	0.836619	0.0110448		SULF1	0.0118695	-0.330779		SULF1	0.957594	0.00337746		SULF1	0.83761	0.0111315				SULF1	SULF1	0.50912	-0.0438997		SULF1	0.303872	-0.200888		SULF1	0.905738	-0.00948465		SULF1	0.367157	-0.0616885				SULF1	SULF1	0.931279	0.0110076		SULF1	0.0246472	-0.492372		SULF1	0.468865	-0.099562
SULF2																			SULF2																			SULF2
TGFB2	TGFB2	0.806898	-0.00579551		TGFB2	0.686705	-0.0264669		TGFB2	0.925702	-0.00260979		TGFB2	0.688422	-0.00970686				TGFB2	TGFB2	0.542923	0.0159407		TGFB2	0.784358	-0.0219971		TGFB2	0.984999	0.000592328		TGFB2	3.43577e-05	-0.110748				TGFB2	TGFB2	0.178018	-0.0962059		TGFB2	0.763384	-0.0377819		TGFB2	0.983317	0.00154623
TGM2																			TGM2																			TGM2
THBS1	THBS1	0.0384318	0.103761		THBS1	0.932851	-0.00969437		THBS1	0.126761	0.0903903		THBS1	0.192912	-0.0648708	THBS1			THBS1	THBS1	0.0430365	0.118003		THBS1	0.0260713	0.317662		THBS1	0.274183	0.0777151		THBS1	0.453536	-0.0456819	THBS1			THBS1	THBS1	0.898027	0.0162811		THBS1	0.120297	-0.305748		THBS1	0.866687	-0.0237879
TNNT2																			TNNT2																			TNNT2
TP63																			TP63																			TP63
TRAM2	TRAM2	0.281201	0.0260764		TRAM2	0.876811	0.00859723		TRAM2	0.599507	0.0148939		TRAM2	0.0146495	0.0589467	THBS1			TRAM2	TRAM2	0.0650261	0.0516903		TRAM2	0.21581	0.0912116		TRAM2	0.260078	0.0378336		TRAM2	0.167997	-0.0394433				TRAM2	TRAM2	0.229739	-0.0702834		TRAM2	0.833297	0.0204681		TRAM2	0.205378	-0.08047

## Sheet: Sup-Table4
Supplementary Table 4: The difference in mean gene expression within the two groups of clinical parameters and p-value derived from unpaired Students t-Test for the shortlisted YAP1 target genes with IDC and subtype cohorts from TCGA dataset.
	Genes shortlisted based on p-value < 0.05 and Mean gene expression to be positive (aggressive clinical feature showing higher gene expression)
IDC-TCGA														HR Positive -TCGA														HER2 Positive-TCGA														TNBC-TCGA
Ln Status					Tumor stage				Stage type					Ln Status					Tumor stage				Stage type					Ln Status					Tumor stage				Stage type					Ln Status					Tumor stage
gene	Gene's shortlisted based on gene expression co-relation	pval	Positive-negative (mean gene expression)		Gene's shortlisted based on gene expression co-relation	pval	Large- small tumor (mean gene expression)		Gene's shortlisted based on gene expression co-relation	pval	Late- early stage (mean gene expression)	Genes shortlisted based on clinical features (n=0)		gene	Gene's shortlisted based on gene expression co-relation	pval	Positive-negative (mean gene expression)		Gene's shortlisted based on gene expression co-relation	pval	Large- small tumor (mean gene expression)		Gene's shortlisted based on gene expression co-relation	pval	Late- early stage (mean gene expression)	Genes shortlisted based on clinical features (n=0)		gene	Gene's shortlisted based on gene expression co-relation	pval	Positive-negative (mean gene expression)		Gene's shortlisted based on gene expression co-relation	pval	Large- small tumor (mean gene expression)		Gene's shortlisted based on gene expression co-relation	pval	Late- early stage (mean gene expression)	Genes shortlisted based on clinical features (n=0)		gene	Gene's shortlisted based on gene expression co-relation	pval	Positive-negative (mean gene expression)		Gene's shortlisted based on gene expression co-relation	pval	Large- small tumor (mean gene expression)
ABCA8														ABCA8	ABCA8	0.0763152	-0.506087		ABCA8	0.156293	-1.30228		ABCA8	0.205963	-0.405742			ABCA8														ABCA8
ADAMTS1	ADAMTS1	0.0241859	-0.258157		ADAMTS1	0.0676186	-0.321743		ADAMTS1	0.158416	-0.160623			ADAMTS1														ADAMTS1	ADAMTS1	0.57064	0.138448		ADAMTS1	0.387538	-0.242843		ADAMTS1	0.541056	0.140378			ADAMTS1
ADAMTS12	ADAMTS12	0.0784512	0.197798		ADAMTS12	0.313403	-0.211612		ADAMTS12	0.435269	0.088338			ADAMTS12	ADAMTS12	0.415924	0.131176		ADAMTS12	0.258294	0.442929		ADAMTS12	0.524479	0.110494			ADAMTS12														ADAMTS12	ADAMTS12	0.779691	-0.0790483		ADAMTS12	0.857579	-0.0910839
ANKRD1	ANKRD1	0.0971705	-0.346536		ANKRD1	0.1247	-0.516942		ANKRD1	0.113259	-0.32163			ANKRD1	ANKRD1	0.151258	0.389823		ANKRD1	0.506866	0.520929		ANKRD1	0.0689159	0.534412			ANKRD1	ANKRD1	0.802309	0.114281		ANKRD1	0.480528	-0.410727		ANKRD1	0.456231	-0.325881			ANKRD1	ANKRD1	0.00486461	-1.56147		ANKRD1	0.54109	-0.504883
ATP6V0A4														ATP6V0A4														ATP6V0A4														ATP6V0A4
CAPN6	CAPN6	0.0470223	-0.577624		CAPN6	0.258635	-0.568229		CAPN6	0.1601	-0.405529			CAPN6	CAPN6	0.677099	-0.156433		CAPN6	0.695248	-0.430346		CAPN6	0.598465	-0.207801			CAPN6														CAPN6
CCDC80	CCDC80	0.797315	0.0298704		CCDC80	0.0242752	-0.459288		CCDC80	0.173678	-0.15577			CCDC80	CCDC80	0.0758849	-0.303984		CCDC80	0.932247	0.0319732		CCDC80	0.208505	-0.221936			CCDC80														CCDC80	CCDC80	0.751667	0.0945207		CCDC80	0.988465	0.00631269
CDH2														CDH2	CDH2	0.148127	0.307604		CDH2	0.613785	0.207052		CDH2	0.159081	0.332089			CDH2														CDH2
CEMIP2	CEMIP2	0.42815	0.0608808		CEMIP2	0.666119	-0.0597151		CEMIP2	0.301517	0.0792566			CEMIP2	CEMIP2	0.286231	0.130598		CEMIP2	0.942722	-0.0191517		CEMIP2	0.273908	0.136915			CEMIP2	CEMIP2	0.777691	-0.054127		CEMIP2	0.562672	-0.222193		CEMIP2	0.73566	-0.0638819			CEMIP2	CEMIP2	0.70242	0.0614877		CEMIP2	0.557702	0.154579
CLCA2														CLCA2														CLCA2														CLCA2
CLIC5														CLIC5	CLIC5	0.794742	-0.0427991		CLIC5	0.714212	-0.132023		CLIC5	0.226852	0.229158			CLIC5														CLIC5
COL12A1	COL12A1	0.646418	0.0611156		COL12A1	0.159888	-0.342624		COL12A1	0.898155	-0.0168934			COL12A1	COL12A1	0.795242	-0.049359		COL12A1	0.675375	0.250881		COL12A1	0.439391	-0.149722			COL12A1	COL12A1	0.946364	0.0155769		COL12A1	0.483846	-0.240178		COL12A1	0.913798	0.0239227			COL12A1	COL12A1	0.114993	-0.539015		COL12A1	0.215537	-0.714594
CYP4F11														CYP4F11														CYP4F11														CYP4F11
DAB2	DAB2	0.399939	0.0621178		DAB2	0.342019	-0.116082		DAB2	0.989285	0.000988114			DAB2	DAB2	0.895142	-0.0152117		DAB2	0.875792	-0.0447492		DAB2	0.995488	0.000692393			DAB2	DAB2	0.78084	0.0445963		DAB2	0.707206	-0.0948424		DAB2	0.821597	0.0334924			DAB2	DAB2	0.936811	0.0148274		DAB2	0.97886	0.00587897
DAPK1	DAPK1	0.43622	-0.0858922		DAPK1	0.687658	0.0743033		DAPK1	0.575388	-0.0603192			DAPK1														DAPK1	DAPK1	0.608971	0.143162		DAPK1	0.825851	0.0813932		DAPK1	0.829127	0.0542811			DAPK1
DAW1														DAW1														DAW1														DAW1
DNAH11	DNAH11	0.66055	-0.0966634		DNAH11	0.232992	0.439073		DNAH11	0.79303	0.0579528			DNAH11	DNAH11	0.924407	-0.0302634		DNAH11	0.0546654	1.27915		DNAH11	0.661567	0.141545			DNAH11	DNAH11	0.385577	-0.462538		DNAH11	0.883545	0.154957		DNAH11	0.502226	-0.348188			DNAH11
FAT2														FAT2														FAT2														FAT2
FBLN5	FBLN5	0.0467849	-0.211419		FBLN5	0.0228565	-0.427468		FBLN5	0.0032972	-0.311923			FBLN5	FBLN5	0.703541	-0.0521748		FBLN5	0.47076	0.229618		FBLN5	0.986863	0.00244147			FBLN5														FBLN5
FBN1	FBN1	0.329844	0.120315		FBN1	0.0705206	-0.394416		FBN1	0.835836	-0.025507			FBN1	FBN1	0.628235	-0.0848576		FBN1	0.444538	0.303514		FBN1	0.717128	-0.0659932			FBN1	FBN1	0.838068	0.0433961		FBN1	0.504964	-0.215976		FBN1	0.993363	0.00172833			FBN1	FBN1	0.382279	-0.270896		FBN1	0.491608	-0.361015
FN1	FN1	0.82205	0.0270602		FN1	0.317812	-0.207144		FN1	0.858337	0.0216171			FN1	FN1	0.784689	-0.0478756		FN1	0.444268	0.381173		FN1	0.866046	-0.0314816			FN1	FN1	0.638821	-0.112181		FN1	0.509554	-0.188042		FN1	0.611595	-0.111827			FN1	FN1	0.349212	-0.280604		FN1	0.922594	-0.0461543
FSTL1	FSTL1	0.647163	0.0399541		FSTL1	0.0944353	-0.258168		FSTL1	0.593941	-0.0466278			FSTL1	FSTL1	0.659489	-0.0597545		FSTL1	0.377616	0.28693		FSTL1	0.789317	-0.0380051			FSTL1	FSTL1	0.747371	0.0520856		FSTL1	0.643686	-0.120012		FSTL1	0.721401	0.0565391			FSTL1	FSTL1	0.931322	0.0186822		FSTL1	0.815438	0.0614649
FXYD3														FXYD3														FXYD3														FXYD3
FYB1														FYB1														FYB1														FYB1
FYN														FYN														FYN														FYN
GJA5	GJA5	0.661552	-0.0431349		GJA5	0.405753	-0.140904		GJA5	0.0873652	-0.167959			GJA5	GJA5	0.115438	-0.208934		GJA5	0.775021	0.0892746		GJA5	0.0914126	-0.228314			GJA5	GJA5	0.18768	0.2689		GJA5	0.069912	0.457425		GJA5	0.369255	0.171358			GJA5
HEG1	HEG1	0.789778	0.0212086		HEG1	0.101	-0.216696		HEG1	0.476942	-0.056425			HEG1	HEG1	0.319331	-0.114205		HEG1	0.959217	-0.0147478		HEG1	0.463016	-0.0887151			HEG1	HEG1	0.0817728	0.288317		HEG1	0.608526	0.132955		HEG1	0.214527	0.193746			HEG1	HEG1	0.347551	-0.204157		HEG1	0.941259	-0.0267202
IGFBP3														IGFBP3	IGFBP3	0.935181	0.00987031		IGFBP3	0.119274	0.421926		IGFBP3	0.64196	0.0594046			IGFBP3														IGFBP3
ITGB2														ITGB2														ITGB2														ITGB2
KRT15														KRT15														KRT15														KRT15
LHFPL6														LHFPL6	LHFPL6	0.940289	0.00846756		LHFPL6	0.972993	-0.0084906		LHFPL6	0.793413	-0.0315991			LHFPL6														LHFPL6
LIFR														LIFR	LIFR	0.830255	-0.028241		LIFR	0.807302	0.0576662		LIFR	0.616767	0.0704503			LIFR														LIFR
MAMDC2	MAMDC2	0.262337	0.163563		MAMDC2	0.0253892	-0.525309		MAMDC2	0.639201	-0.0687051			MAMDC2	MAMDC2	0.686382	0.0695954		MAMDC2	0.638763	0.249083		MAMDC2	0.323959	0.182226			MAMDC2	MAMDC2	0.644641	0.140651		MAMDC2	0.742629	-0.121617		MAMDC2	0.363825	0.254326			MAMDC2	MAMDC2	0.908424	-0.0480658		MAMDC2	0.388445	-0.489709
MFAP5	MFAP5	0.713126	-0.0495823		MFAP5	0.0363477	-0.591836		MFAP5	0.0832868	-0.23642			MFAP5	MFAP5	0.237837	-0.228322		MFAP5	0.651092	0.257868		MFAP5	0.224613	-0.241168			MFAP5														MFAP5
NAV3														NAV3	NAV3	0.266969	0.272379		NAV3	0.739439	-0.164863		NAV3	0.48649	0.186416			NAV3														NAV3	NAV3	0.869343	-0.0531543		NAV3	0.619023	0.246103
NEXN	NEXN	0.642961	-0.0425314		NEXN	0.0490931	-0.340249		NEXN	0.422722	-0.0743278			NEXN	NEXN	0.991144	0.00156167		NEXN	0.442521	0.30549		NEXN	0.699381	0.0569595			NEXN	NEXN	0.768557	0.0541601		NEXN	0.374756	-0.264688		NEXN	0.432781	0.142019			NEXN
NPPB														NPPB														NPPB														NPPB
OLR1														OLR1	OLR1	0.123986	-0.25023		OLR1	0.938653	0.0261761		OLR1	0.178269	-0.229676			OLR1														OLR1
PAPPA	PAPPA	0.629133	-0.0587786		PAPPA	0.00900775	-0.51637		PAPPA	0.1749	-0.167221			PAPPA	PAPPA	0.654722	0.0780184		PAPPA	0.469491	0.222869		PAPPA	0.571704	0.103882			PAPPA	PAPPA	0.405709	0.224858		PAPPA	0.289398	-0.439744		PAPPA	0.915797	0.0282972			PAPPA	PAPPA	0.0968325	-0.603155		PAPPA	0.42061	-0.316993
PAPSS2	PAPSS2	0.154975	0.198349		PAPSS2	0.937182	0.021127		PAPSS2	0.257044	-0.16067			PAPSS2	PAPSS2	0.688229	0.0887163		PAPSS2	0.986614	-0.00845324		PAPSS2	0.126333	-0.344022			PAPSS2	PAPSS2	0.941363	0.0242563		PAPSS2	0.0505233	1.14491		PAPSS2	0.846575	-0.0609641			PAPSS2
PLAC8														PLAC8														PLAC8														PLAC8
PLCB4														PLCB4														PLCB4														PLCB4
PROS1	PROS1	0.156952	-0.125463		PROS1	0.0101636	-0.363408		PROS1	0.0140846	-0.214084			PROS1	PROS1	0.582844	-0.0709038		PROS1	0.73095	0.105753		PROS1	0.985368	0.00257916			PROS1														PROS1
PSG4														PSG4														PSG4														PSG4
PSG5														PSG5	PSG5	0.804802	0.0679109		PSG5	0.999186	0.000663441		PSG5	0.367268	0.276983			PSG5	PSG5	0.168486	0.574488		PSG5	0.131237	1.50843		PSG5	0.383016	0.361304			PSG5
PSG7														PSG7														PSG7														PSG7
S100A14														S100A14														S100A14														S100A14
S100A8														S100A8														S100A8														S100A8
SERPINB13														SERPINB13														SERPINB13														SERPINB13
SLC44A2														SLC44A2														SLC44A2														SLC44A2
SLIT2	SLIT2	0.241283	0.115304		SLIT2	0.0107848	-0.449177		SLIT2	0.760547	-0.0300458			SLIT2	SLIT2	0.204789	-0.181356		SLIT2	0.37361	-0.312357		SLIT2	0.297007	-0.163773			SLIT2														SLIT2	SLIT2	0.976368	0.00743718		SLIT2	0.804956	-0.107832
SLITRK6														SLITRK6														SLITRK6														SLITRK6
SPRR1B														SPRR1B														SPRR1B														SPRR1B
SRGN														SRGN														SRGN														SRGN
SULF1	SULF1	0.764947	0.0348498		SULF1	0.469791	-0.150669		SULF1	0.679488	-0.0486223			SULF1	SULF1	0.566265	-0.0974652		SULF1	0.929806	0.0350839		SULF1	0.631467	-0.0877284			SULF1	SULF1	0.89828	-0.0312148		SULF1	0.939056	-0.027003		SULF1	0.492295	-0.152953			SULF1	SULF1	0.195478	-0.409149		SULF1	0.808521	-0.130468
SULF2														SULF2														SULF2														SULF2
TGFB2	TGFB2	0.139802	-0.232416		TGFB2	0.191792	-0.362502		TGFB2	0.0449377	-0.313964			TGFB2	TGFB2	0.843611	-0.0446639		TGFB2	0.191423	0.733977		TGFB2	0.51392	-0.14645			TGFB2	TGFB2	0.887	0.0522952		TGFB2	0.405099	-0.417958		TGFB2	0.918475	-0.036046			TGFB2	TGFB2	0.125225	-0.648547		TGFB2	0.599754	-0.387445
TGM2														TGM2														TGM2														TGM2
THBS1	THBS1	0.334566	0.0999716		THBS1	0.183058	-0.250677		THBS1	0.696069	0.0404104			THBS1	THBS1	0.72652	0.0403135		THBS1	0.367652	0.274571		THBS1	0.442588	0.0881388			THBS1	THBS1	0.422511	0.161662		THBS1	0.863316	0.0468826		THBS1	0.213513	0.232666			THBS1	THBS1	0.112305	-0.468433		THBS1	0.447535	-0.417453
TNNT2														TNNT2														TNNT2														TNNT2
TP63														TP63														TP63														TP63
TRAM2	TRAM2	0.860865	-0.00988674		TRAM2	0.784253	-0.0295184		TRAM2	0.547048	0.033922			TRAM2	TRAM2	0.718998	0.0288648		TRAM2	0.144345	0.240284		TRAM2	0.360115	0.0756582			TRAM2	TRAM2	0.975426	-0.00376333		TRAM2	0.79736	0.0625054		TRAM2	0.655034	0.0504832			TRAM2	TRAM2	0.72385	-0.0614151		TRAM2	0.988864	-0.00487866

## Sheet: Sup-Table5
Supplementary Table 5: Hazard ratio and p-value for overall survival, disease specific survival and disease free survival over 60 months follow-up period for the shortlisted YAP1 target genes with IDC and subtype cohorts from METABRIC dataset.
	Genes shortlisted based on survival analysis (p < 0.05 and HR > 1.2 or < 0.8)
IDC -Overall survival						IDC -Disease specific survival						IDC -Disease free survival						HR Positive -Overall survival						HR Positive- Disease specific survival						HR Positive- Disease free survival						HER2 Positive -Overall survival						HER2 Positive- Disease specific survival						HER2 Positive- Disease free survival
gene	p-value-60months	hazardratio_lowvshigh	conf_int_95_high	conf_int_95_low		gene	p-value-60months	hazardratio_lowvshigh	conf_int_95_high	conf_int_95_low		gene	p-value-60months	hazardratio_lowvshigh	conf_int_95_high	conf_int_95_low		gene	p-value-60months	hazardratio_lowvshigh	conf_int_95_high	conf_int_95_low		gene	p-value-60months	hazardratio_lowvshigh	conf_int_95_high	conf_int_95_low		gene	p-value-60months	hazardratio_lowvshigh	conf_int_95_high	conf_int_95_low		gene	p-value-60months	hazardratio_lowvshigh	conf_int_95_high	conf_int_95_low		gene	p-value-60months	hazardratio_lowvshigh	conf_int_95_high	conf_int_95_low		gene	p-value-60months
ABCA8	0.0369476	1.25701	1.55907	1.01347		ABCA8	0.0807563	1.23956	1.57817	0.973603		ABCA8	0.0158494	1.28211	1.56981	1.04714		ABCA8	0.026152	1.41286	1.91888	1.04028		ABCA8	0.163055	1.29832	1.87569	0.898676		ABCA8	0.029065	1.3644	1.80552	1.03105		ABCA8	0.132227	0.710941	1.11091	0.454976	ABCA8	ABCA8	0.1253	0.692874	1.11054	0.432287		ABCA8	0.356347
ADAMTS1	6.96503e-05	0.645006	0.801994	0.518748		ADAMTS1	2.17173e-05	0.589574	0.754563	0.46066		ADAMTS1	0.0102677	0.76759	0.939944	0.626839		ADAMTS1	0.570099	0.916089	1.23984	0.676877		ADAMTS1	0.355332	0.841416	1.21409	0.583137		ADAMTS1	0.719509	0.950383	1.25493	0.719746		ADAMTS1	0.0987858	0.68737	1.07554	0.439294	ADAMTS1	ADAMTS1	0.0896815	0.6655	1.06858	0.414467		ADAMTS1	0.373029
CCDC80	0.385313	1.09955	1.36245	0.887376		CCDC80	0.964433	1.00546	1.27864	0.790652		CCDC80	0.0695068	1.20533	1.47507	0.984917		CCDC80	0.163477	1.24089	1.68205	0.91544		CCDC80	0.774505	1.05489	1.52059	0.731817		CCDC80	0.165799	1.21764	1.60934	0.921281		ANKRD1	0.373317	0.816791	1.27624	0.522746	ANKRD1	ANKRD1	0.345969	0.797452	1.2781	0.497559		ANKRD1	0.135539
COL12A1	0.0111536	1.32094	1.63885	1.06471		COL12A1	0.179078	1.17926	1.50033	0.926904		COL12A1	0.0404899	1.23466	1.51112	1.00879		COL12A1	0.189612	1.22505	1.65997	0.904088		COL12A1	0.687915	0.927778	1.33766	0.643489		COL12A1	0.384171	1.13147	1.4946	0.856576		CCDC80	0.531503	0.867811	1.35351	0.556401	CCDC80	CCDC80	0.518939	0.857016	1.37032	0.535988		CCDC80	0.374287
FBLN5	0.877461	1.017	1.2599	0.820928		FBLN5	0.386713	0.899213	1.1439	0.706865		FBLN5	0.592206	1.05657	1.29232	0.863827		DAB2	0.0936811	1.29664	1.75836	0.956158		DAB2	0.560121	1.11484	1.60739	0.773227		DAB2	0.630036	1.07071	1.41384	0.81086		CDH2	0.620862	0.893922	1.39436	0.573092	CDH2	CDH2	0.319138	0.787237	1.2618	0.491156		CDH2	0.439139
FBN1	0.889128	1.01536	1.25786	0.819606		FBN1	0.680682	0.950768	1.20922	0.747558		FBN1	0.480144	1.07525	1.31521	0.879077		FBLN5	0.0855289	1.30529	1.77008	0.962542		FBLN5	0.173018	1.29053	1.86443	0.89329		FBLN5	0.0244488	1.37807	1.82426	1.04101		COL12A1	0.0430984	1.58393	2.48297	1.01041		COL12A1	0.0653709	1.55552	2.49813	0.968579		COL12A1	0.0975244
FN1	0.00411366	0.729679	0.905747	0.587836		FN1	0.00225632	0.685527	0.874737	0.537244		FN1	0.0332142	0.803178	0.983107	0.656179		FBN1	0.806081	0.96283	1.30288	0.711533		FBN1	0.361358	0.843207	1.21668	0.584378		FBN1	0.536251	1.09177	1.44191	0.826661		FBN1	0.97907	1.00596	1.56841	0.645216	FBN1	FBN1	0.639852	0.893833	1.43067	0.558434		FBN1	0.676964
FSTL1	0.678242	1.04638	1.29635	0.844612		FSTL1	0.229923	0.862848	1.09803	0.678041		FSTL1	0.863263	1.01784	1.24489	0.832205		FN1	0.0830177	0.764437	1.03666	0.563701		FN1	0.119457	0.746859	1.07986	0.516546		FN1	0.943516	0.99005	1.30719	0.74985		FN1	0.792944	0.942273	1.46901	0.604406	FN1	FN1	0.96744	0.990289	1.58221	0.619811		FN1	0.820814
GJA5	0.814328	0.974658	1.20745	0.786749		GJA5	0.296814	0.87979	1.11931	0.691526		GJA5	0.500947	0.933176	1.14143	0.76292		FSTL1	0.319273	1.16637	1.57949	0.861305		FSTL1	0.33355	0.834488	1.20476	0.578013		FSTL1	0.759153	1.04449	1.37912	0.791049		FSTL1	0.774114	0.937061	1.46085	0.601079	FSTL1	FSTL1	0.440145	0.831136	1.33019	0.519315		FSTL1	0.615337
HEG1	0.506521	1.07533	1.33237	0.867873		HEG1	0.594897	0.936849	1.19152	0.736613		HEG1	0.761293	1.03168	1.26185	0.843491		GJA5	0.415851	1.13394	1.53521	0.837551		GJA5	0.806504	0.955358	1.37712	0.662765		GJA5	0.580361	0.924597	1.22098	0.700157		GJA5	0.136313	0.712678	1.11523	0.455429	GJA5	GJA5	0.19078	0.730748	1.17138	0.455868		GJA5	0.383373
IGFBP3	0.187369	0.865643	1.07284	0.698459		IGFBP3	0.00298747	0.692376	0.883736	0.542453		IGFBP3	0.0237984	0.792187	0.969939	0.64701		HEG1	0.146019	1.25251	1.69782	0.924002		HEG1	0.598665	1.10322	1.59063	0.765165		HEG1	0.374701	1.13429	1.49829	0.858726		HEG1	0.750416	1.0747	1.67537	0.689389	HEG1	HEG1	0.940725	1.01795	1.62686	0.636944		HEG1	0.406124
LHFP	0.739926	1.03693	1.28459	0.837008		LHFP	0.644042	0.944869	1.20179	0.742873		LHFP	0.646513	1.04825	1.28208	0.85706		IGFBP3	0.82854	1.03395	1.39912	0.764097		IGFBP3	0.0858956	0.723701	1.04839	0.49957		IGFBP3	0.0865795	0.783521	1.03644	0.592318		IGFBP3	0.74083	1.07782	1.68053	0.691266	IGFBP3	IGFBP3	0.733533	1.08483	1.73382	0.678765		IGFBP3	0.909513
LIFR	0.00191635	1.40699	1.74747	1.13285		LIFR	0.00437329	1.42211	1.81405	1.11484		LIFR	0.0171624	1.27834	1.56519	1.04406		LHFP	0.896728	1.02021	1.38053	0.75394		LHFP	0.501795	0.882115	1.27225	0.611615		LHFP	0.597508	1.0778	1.42317	0.816236		LHFP	0.90989	0.974684	1.51958	0.62518		LHFP	0.714342	0.9161	1.46484	0.572921		LHFP	0.99649
MAMDC2	0.00200732	1.40441	1.74391	1.131		MAMDC2	0.0377294	1.29117	1.6442	1.01394		MAMDC2	0.0247799	1.25978	1.54187	1.02929		LIFR	0.0684893	1.32652	1.79971	0.977744		LIFR	0.0916424	1.37257	1.98634	0.948453		LIFR	0.218168	1.19109	1.57389	0.901398		LIFR	0.125768	1.41617	2.21589	0.905075	LIFR	LIFR	0.266532	1.30459	2.08818	0.815039		LIFR	0.65276
MFAP5	0.190967	1.15382	1.43	0.930981		MFAP5	0.528405	1.0804	1.37409	0.849482		MFAP5	0.119397	1.17372	1.43616	0.95923		MAMDC2	0.00504629	1.55009	2.11098	1.13823		MAMDC2	0.120641	1.33768	1.93411	0.925174		MAMDC2	0.0135004	1.42233	1.88365	1.07399		MAMDC2	0.800996	1.05876	1.65063	0.679118	MAMDC2	MAMDC2	0.979681	1.00611	1.60751	0.629701		MAMDC2	0.796647
NEXN	0.767543	0.968199	1.19945	0.781534		NEXN	0.0872298	0.810294	1.03164	0.636441		NEXN	0.662823	0.95619	1.16954	0.781758		MFAP5	0.419526	1.1328	1.53367	0.836713		MFAP5	0.949617	0.988265	1.42439	0.685672		MFAP5	0.493314	1.1021	1.45555	0.834478		MFAP5	0.742213	1.07735	1.67961	0.691045	MFAP5	MFAP5	0.890831	0.967706	1.54644	0.605555		MFAP5	0.84738
PAPPA	0.225543	0.875878	1.08538	0.706816		PAPPA	0.140403	0.834375	1.0618	0.65566		PAPPA	0.727088	0.96478	1.18	0.788812		NEXN	0.712357	0.944652	1.27836	0.698055		NEXN	0.0687618	0.709976	1.02851	0.490095		NEXN	0.40748	0.889109	1.17441	0.673115		NEXN	0.799822	0.944179	1.47195	0.605643	NEXN	NEXN	0.458129	0.837118	1.33977	0.52305		NEXN	0.877039
PROS1	0.783787	0.970482	1.20228	0.783378		PROS1	0.0901973	0.811895	1.03367	0.6377		PROS1	0.47965	0.929945	1.13751	0.760254		PAPPA	0.837874	0.968892	1.31108	0.716015		PAPPA	0.960319	1.00928	1.45468	0.700251		PAPPA	0.297277	1.15951	1.53185	0.87767		PAPPA	0.80236	1.05833	1.6499	0.67887	PAPPA	PAPPA	0.980355	1.0059	1.60711	0.629604		PAPPA	0.888934
SRGN	0.401084	0.912337	1.13033	0.736386		SRGN	0.158344	0.841012	1.07011	0.660962		SRGN	0.536801	1.06557	1.30346	0.871088		PLAC8	0.331533	1.16193	1.57348	0.858024		PLAC8	0.750227	1.0612	1.52968	0.736193		PLAC8	0.197795	1.20071	1.5866	0.908674		PROS1	0.0542135	0.644065	1.01163	0.41005		PROS1	0.0131696	0.546345	0.887524	0.33632		PROS1	0.0991837
SULF1	0.772322	0.968885	1.20035	0.782057		SULF1	0.130831	0.830368	1.0572	0.652208		SULF1	0.342648	0.90707	1.10963	0.741489		PROS1	0.0690747	1.32578	1.7987	0.977193		PROS1	0.568335	1.1123	1.60372	0.771462		PROS1	0.140971	1.23268	1.62926	0.932637		SRGN	0.775308	1.06679	1.6631	0.68429	SRGN	SRGN	0.855864	0.957491	1.53007	0.599182		SRGN	0.580574
TGFB2	0.560261	0.938346	1.16249	0.757422		TGFB2	0.133456	0.831699	1.05839	0.653561		TGFB2	0.692845	0.960222	1.17443	0.785084		SLIT2	0.00371464	1.57351	2.1429	1.15541		SLIT2	0.281222	1.22297	1.7647	0.847539		SLIT2	0.261404	1.17275	1.54914	0.887805		SULF1	0.397958	1.21101	1.88904	0.776347	SULF1	SULF1	0.533508	1.16047	1.85471	0.726096		SULF1	0.43761
THBS1	0.924754	0.989765	1.22616	0.798947		THBS1	0.5355	0.926842	1.17879	0.728746		THBS1	0.527054	0.937054	1.14614	0.76611		SRGN	0.642446	0.930863	1.2597	0.687866		SRGN	0.681849	0.926391	1.33537	0.64267		SRGN	0.269053	1.17004	1.54606	0.885471		TGFB2	0.284311	0.784505	1.22467	0.502543	TGFB2	TGFB2	0.115548	0.685222	1.10029	0.426733		TGFB2	0.0706723
TRAM2	0.159627	0.857435	1.06268	0.691832		TRAM2	0.0149072	0.740672	0.94402	0.581126		TRAM2	0.115187	0.850427	1.04059	0.695018		SULF1	0.489571	0.898806	1.21663	0.664008		SULF1	0.043562	0.68349	0.991283	0.471267		SULF1	0.260312	0.852365	1.12608	0.645181		THBS1	0.645083	1.11005	1.73128	0.711731	THBS1	THBS1	0.992841	1.00215	1.60111	0.627252		THBS1	0.890699
																		TGFB2	0.605274	1.08304	1.46579	0.800235		TGFB2	0.813055	0.956825	1.37923	0.663786		TGFB2	0.412776	1.12319	1.48341	0.850442		TRAM2	0.138116	1.40102	2.19241	0.895293		TRAM2	0.285693	1.29124	2.06706	0.806609		TRAM2	0.341272
																		THBS1	0.067846	0.75363	1.022	0.555734		THBS1	0.0282609	0.661538	0.959463	0.456122		THBS1	0.0517084	0.758203	1.00297	0.573171
																		TRAM2	0.696379	0.941546	1.27416	0.695758		TRAM2	0.199848	0.786575	1.13637	0.544456		TRAM2	0.80788	0.966154	1.27568	0.73173
[truncated: 19 more columns]

## Sheet: Sup-Table6
Supplementary Table 6: Hazard ratio and p-value for overall survival, disease specific survival and disease free survival over 60 months follow-up period for the shortlisted YAP1 target genes with IDC and subtype cohorts from TCGA dataset
	Genes shortlisted based on survival analysis (p < 0.05 and HR > 1.2 or < 0.8)
IDC- Overall survival						IDC- Disease specific survival						IDC- Disease free suervival						HR Positive- Overall survival						HR Positive- Disease specific survival						HR Positive- Disease free survival						HER2 Positive- Overall survival						HER2 Positive- Disease specific survival						HER2 Positive- Disease free survival
gene	p-value-60months	hazardratio_lowvshigh	conf_int_95_high	conf_int_95_low		gene	p-value-60months	hazardratio_lowvshigh	conf_int_95_high	conf_int_95_low		gene	p-value-60months	hazardratio_lowvshigh	conf_int_95_high	conf_int_95_low		gene	p-value-60months	hazardratio_lowvshigh	conf_int_95_high	conf_int_95_low		gene	p-value-60months	hazardratio_lowvshigh	conf_int_95_high	conf_int_95_low		gene	p-value-60months	hazardratio_lowvshigh	conf_int_95_high	conf_int_95_low		gene	p-value-60months	hazardratio_lowvshigh	conf_int_95_high	conf_int_95_low		gene	p-value-60months	hazardratio_lowvshigh	conf_int_95_high	conf_int_95_low		gene	p-value-60months
ADAMTS1	0.677953	0.874227	1.6495	0.463335		ADAMTS1	0.879842	1.08526	2.35268	0.500615		ADAMTS1	0.175053	1.46844	2.56717	0.839963		ABCA8	0.0376302	2.87963	8.18029	1.01369		ABCA8	0.0477188	4.1059	19.7868	0.852001		ABCA8	0.270139	1.62023	3.85166	0.681558		ADAMTS1	0.401859	0.568666	2.16426	0.149419		ADAMTS1	0.99401	1.02296	4.61624	0.226688		ADAMTS1	0.190222
ADAMTS12	0.607394	0.849969	1.58125	0.456884		ADAMTS12	0.290944	0.753734	1.63098	0.348328		ADAMTS12	0.0530261	0.575507	1.01438	0.326512		ADAMTS12	0.82153	1.11585	2.89364	0.430296		ADAMTS12	0.342372	0.506296	2.02579	0.126536		ADAMTS12	0.290994	0.624844	1.5078	0.258941		ANKRD1	0.625963	0.744943	2.44443	0.227022		ANKRD1	0.848442	1.19029	5.34335	0.265148		ANKRD1	0.123929
ANKRD1	0.127545	0.614149	1.15686	0.326037		ANKRD1	0.339535	0.684933	1.49258	0.31431		ANKRD1	0.0921181	0.617593	1.08794	0.350591		ANKRD1	0.304006	0.604635	1.59389	0.229366		ANKRD1	0.597287	0.71101	2.66294	0.189841		ANKRD1	0.367457	0.67315	1.60078	0.283069		CEMIP2	0.73088	0.812145	2.66375	0.247613		CEMIP2	0.291797	0.42472	2.19162	0.0823075		CEMIP2	0.431323
CAPN6	0.113667	1.65212	3.09735	0.881233		CAPN6	0.215403	1.62794	3.55052	0.746418		CAPN6	0.00691636	2.17881	3.88856	1.22081		CAPN6	0.000229544	9.62827	42.1599	2.19885		CAPN6	0.000627178	8.23303e+08	Inf	0		CAPN6	0.000480959	5.62729	16.7754	1.88767		COL12A1	0.256221	0.497033	1.70255	0.145101		COL12A1	0.23873	0.386583	1.99484	0.0749163		COL12A1	0.0104591
CCDC80	0.723114	1.1186	2.08013	0.601537		CCDC80	0.775862	1.14132	2.46342	0.528784		CCDC80	0.770155	0.920394	1.60589	0.527512		CCDC80	0.986405	1.00833	2.61699	0.388509		CCDC80	0.930783	0.963885	3.59874	0.258167		CCDC80	0.993192	0.996272	2.34956	0.422445		DAB2	0.931572	0.949116	3.12659	0.288116		DAB2	0.606579	0.675809	3.03115	0.150675		DAB2	0.34382
CEMIP2	0.475043	0.797188	1.48678	0.42744		CEMIP2	0.63292	0.828636	1.79243	0.383076		CEMIP2	0.605586	1.15779	2.01998	0.663605		CDH2	0.306024	0.606837	1.59499	0.23088		CDH2	0.23259	0.447088	1.78848	0.111764		CDH2	0.970688	0.984066	2.31792	0.417783		DAPK1	0.794326	1.17112	3.84484	0.356716		DAPK1	0.752552	1.34152	6.00766	0.299563		DAPK1	0.718414
COL12A1	0.189027	0.65991	1.23243	0.353351		COL12A1	0.109939	0.530541	1.17087	0.240397		COL12A1	0.0160998	0.501518	0.889491	0.282769		CEMIP2	0.802192	0.885318	2.29742	0.34116		CEMIP2	0.313759	2.05386	8.2358	0.512195		CEMIP2	0.263588	1.64608	3.97936	0.680909		DNAH11	0.0349689	3.89774	15.0833	1.00723		DNAH11	0.208146	2.78842	14.4411	0.538414		DNAH11	0.912272
DAB2	0.102095	0.593165	1.11738	0.314885		DAB2	0.163329	0.573126	1.26407	0.259855		DAB2	0.152086	0.664884	1.16678	0.37888		CLIC5	0.33201	1.60716	4.22923	0.61074		CLIC5	0.0645532	4.0374	19.4751	0.836998		CLIC5	0.162175	1.85888	4.4954	0.768661		FBN1	0.522557	0.679835	2.23498	0.206792		FBN1	0.214628	0.368732	1.9037	0.0714204		FBN1	0.0410986
DAPK1	0.0147416	0.448414	0.869293	0.231308		DAPK1	0.0324804	0.414253	0.95299	0.180071		DAPK1	0.182333	0.683929	1.19936	0.390007		COL12A1	0.014921	0.272394	0.836414	0.08871		COL12A1	0.00155564	1.50568e-09	Inf	0		COL12A1	0.00687727	0.273759	0.748478	0.100128		FN1	0.279245	0.513184	1.75696	0.149894		FN1	0.248399	0.393564	2.03121	0.0762563		FN1	0.0117725
DNAH11	0.470708	0.79425	1.48727	0.424156		DNAH11	0.514414	0.772938	1.68364	0.354846		DNAH11	0.645202	0.877499	1.5311	0.50291		DAB2	0.0172386	0.279634	0.857855	0.0911522		DAB2	0.0692175	0.263492	1.26884	0.0547176		DAB2	0.188707	0.55842	1.34779	0.231367		FSTL1	0.716904	1.24534	4.08672	0.37949		FSTL1	0.802274	1.4301	6.3992	0.3196		FSTL1	0.224881
FBLN5	0.602348	1.17997	2.20058	0.632714		FBLN5	0.560619	1.24427	2.69146	0.575231		FBLN5	0.0980847	1.59833	2.7999	0.91241		DNAH11	0.511746	0.724677	1.90426	0.27578		DNAH11	0.35264	0.523779	2.09557	0.130916		DNAH11	0.291282	0.624952	1.50834	0.258937		GJA5	0.382734	0.582088	1.99116	0.170165		GJA5	0.314031	0.428765	2.21018	0.0831782		GJA5	0.520335
FBN1	0.120658	0.608754	1.14669	0.323176		FBN1	0.0355825	0.420017	0.966667	0.182497		FBN1	0.00457863	0.433365	0.785618	0.239055		FBLN5	0.859201	0.916071	2.4138	0.347662		FBLN5	0.918568	1.09457	4.09786	0.292369		FBLN5	0.229064	1.69264	4.02941	0.711029		HEG1	0.952352	1.03695	3.40922	0.315399		HEG1	0.98678	0.935352	4.20269	0.208172		HEG1	0.674985
FN1	0.540131	0.823655	1.53364	0.442351		FN1	0.190606	0.584853	1.29015	0.265126		FN1	0.021554	0.513882	0.916207	0.288226		FBN1	0.332604	0.622784	1.63775	0.236825		FBN1	0.0143949	0.11686	0.934876	0.0146076		FBN1	0.0269791	0.35905	0.926189	0.139191		MAMDC2	0.495168	0.652046	2.24815	0.189117		MAMDC2	0.738851	0.775043	3.48115	0.172555		MAMDC2	0.848951
FSTL1	0.460191	0.7911	1.47546	0.424165		FSTL1	0.0529356	0.455812	1.04855	0.198145		FSTL1	0.0383269	0.547877	0.97651	0.30739		FN1	0.358999	0.638445	1.67882	0.242797		FN1	0.0161541	0.111991	0.896564	0.013989		FN1	0.0321807	0.37004	0.954286	0.143489		NEXN	0.212782	0.438953	1.66191	0.115938		NEXN	0.304698	0.433314	2.24109	0.0837808		NEXN	0.220397
GJA5	0.767071	0.910491	1.69372	0.489453		GJA5	0.281909	0.626154	1.37999	0.28411		GJA5	0.368246	0.774345	1.35372	0.442936		FSTL1	0.538062	0.739033	1.94226	0.281203		FSTL1	0.126349	0.318446	1.53381	0.0661148		FSTL1	0.339691	0.652998	1.57662	0.270455		PAPPA	0.567851	0.708193	2.32717	0.215514		PAPPA	0.777621	1.21588	5.44004	0.271756		PAPPA	0.30373
HEG1	0.865418	1.05517	1.96359	0.567011		HEG1	0.981024	0.973263	2.10015	0.451034		HEG1	0.716046	0.902093	1.57208	0.517639		GJA5	0.749354	1.16784	3.02818	0.450389		GJA5	0.809034	0.834794	3.11098	0.224007		GJA5	0.842992	0.917069	2.16056	0.389258		PAPSS2	0.331541	0.547991	1.87884	0.15983		PAPSS2	0.197936	0.356337	1.83906	0.0690438		PAPSS2	0.0529843
MAMDC2	0.318287	1.3716	2.5577	0.735536		MAMDC2	0.274338	1.56274	3.40319	0.717606		MAMDC2	0.117768	1.56027	2.73698	0.889462		HEG1	0.763512	0.864065	2.2401	0.333292		HEG1	0.736188	0.75303	2.80585	0.202097		HEG1	0.852401	1.08472	2.55558	0.460416		PSG5	0.686331	0.78319	2.57177	0.238507		PSG5	0.753367	1.27056	5.6788	0.284272		PSG5	0.850553
MFAP5	0.471609	0.796398	1.48218	0.427918		MFAP5	0.319632	0.788384	1.70545	0.364449		MFAP5	0.0139983	0.49161	0.876481	0.27574		IGFBP3	0.564957	0.753693	1.98073	0.286789		IGFBP3	0.657349	1.37254	5.11399	0.368373		IGFBP3	0.420621	1.4239	3.38019	0.599813		SULF1	0.51731	0.67596	2.22816	0.205067		SULF1	0.630848	0.693762	3.10774	0.154873		SULF1	0.0356832
NEXN	0.111342	0.597842	1.13408	0.315158		NEXN	0.0533629	0.456047	1.04894	0.198275		NEXN	0.154417	0.664721	1.17067	0.377437		LHFPL6	0.433358	1.46135	3.79625	0.562539		LHFPL6	0.165306	2.64017	10.5897	0.658232		LHFPL6	0.21772	1.71522	4.08623	0.71997		TGFB2	0.559126	0.694403	2.37669	0.202885		TGFB2	0.851942	0.914628	4.0967	0.2042		TGFB2	0.544745
PAPPA	0.541937	1.21359	2.26295	0.650835		PAPPA	0.424267	1.35036	2.94058	0.620104		PAPPA	0.979751	0.992845	1.7287	0.570222		LIFR	0.0566751	2.65458	7.54167	0.934383		LIFR	0.0133107	9.00269	72.1134	1.1239		LIFR	0.0542288	2.37842	5.90629	0.957772		THBS1	0.848031	1.12303	3.68204	0.342528		THBS1	0.737275	1.29127	5.77294	0.288826		THBS1	0.323836
PAPSS2	0.0671837	0.549736	1.05326	0.286928		PAPSS2	0.111997	0.520509	1.16815	0.231931		PAPSS2	0.261164	0.72545	1.27288	0.413455		MAMDC2	0.0459545	2.76928	7.86564	0.974987		MAMDC2	0.200904	2.27064	9.08415	0.567561		MAMDC2	0.0487406	2.42502	6.02195	0.976549		TRAM2	0.7892	0.84979	2.80598	0.257358		TRAM2	0.513276	0.592267	2.66063	0.131841		TRAM2	0.512029
PROS1	0.180066	1.53116	2.86795	0.817471		PROS1	0.281986	1.54739	3.37199	0.710088		PROS1	0.151923	1.50416	2.63937	0.857213		MFAP5	0.0780066	0.403711	1.14632	0.142178		MFAP5	0.0194224	0.122198	0.977438	0.0152771		MFAP5	0.035197	0.376032	0.969301	0.145879
SLIT2	0.30519	1.38347	2.57994	0.741872		SLIT2	0.451254	1.36178	2.9455	0.629587		SLIT2	0.795053	0.928931	1.62038	0.532537		NAV3	0.68841	1.21491	3.15071	0.468469		NAV3	0.259604	2.22303	8.90131	0.555181		NAV3	0.0812438	2.19854	5.45358	0.886309
SULF1	0.620122	0.854821	1.59046	0.45944		SULF1	0.283904	0.652669	1.42257	0.299441		SULF1	0.114284	0.637974	1.11966	0.363513		NEXN	0.222954	0.543726	1.47078	0.201008		NEXN	0.102873	0.297576	1.43351	0.0617726		NEXN	0.277394	0.616624	1.48803	0.255523
TGFB2	0.920593	0.968921	1.80253	0.520828		TGFB2	0.847512	1.07899	2.32815	0.500062		TGFB2	0.53401	1.19228	2.07686	0.684467		OLR1	0.633991	0.793636	2.05944	0.30584		OLR1	0.256495	0.703435	2.62304	0.188644		OLR1	0.713503	0.851757	2.00772	0.36135
THBS1	0.460859	0.791355	1.47603	0.424274		THBS1	0.242861	0.618872	1.36443	0.280704		THBS1	0.0392815	0.549469	0.979305	0.308296		PAPPA	0.522288	1.36925	3.59979	0.520817		PAPPA	0.744164	1.20797	4.50356	0.324007		PAPPA	0.526018	1.32172	3.13899	0.556534
TRAM2	0.514093	0.813554	1.51373	0.437246		TRAM2	0.227055	0.714861	1.54753	0.330219		TRAM2	0.2421	0.718058	1.25388	0.411209		PAPSS2	0.0467559	0.36224	1.02915	0.127502		PAPSS2	0.221805	0.422624	1.69259	0.105525		PAPSS2	0.911304	0.952429	2.24549	0.403974
																		PROS1	0.072742	2.4231	6.57282	0.893285		PROS1	0.0330799	4.74077	22.9578	0.978964		PROS1	0.00249105	4.19217	11.4879	1.52981
																		PSG5	0.510901	0.724213	1.90304	0.275603		PSG5	0.699319	1.30242	4.85111	0.34967		PSG5	0.777029	1.13167	2.66525	0.480506
																		SLIT2	0.952686	1.02931	2.67338	0.39631		SLIT2	0.452254	0.600919	2.411	0.149774		SLIT2	0.952161	1.02666	2.4251	0.434632
																		SULF1	0.28023	0.590601	1.55312	0.224586		SULF1	0.0113615	0.111797	0.894261	0.0139764		SULF1	0.0600592	0.429216	1.06416	0.173118
																		TGFB2	0.933846	1.04122	2.70259	0.401148		TGFB2	0.697466	0.753559	2.8152	0.201709		TGFB2	0.707333	0.848524	2.00209	0.359621
																		THBS1	0.245877	0.559049	1.51356	0.20649		THBS1	0.122337	0.315912	1.5237	0.0654987		THBS1	0.0657036	0.421867	1.08834	0.163526
																		TRAM2	0.218911	0.549677	1.44727	0.208768		TRAM2	0.185141	0.405906	1.6259	0.101335		TRAM2	0.800623	0.895379	2.11187	0.379619
[truncated: 18 more columns]
